# Supplementary material for: Antimicrobial Activity and Chemical Composition of Essential Oils against Pathogenic Microorganisms of Freshwater Fish
Source: Plants (Basel). 2021 Jun 22;10(7):1265. doi: 10.3390/plants10071265 (PMC8309039; doi:10.3390/plants10071265)
Supplement: Supplementary file 1 [file plants-10-01265-s001.zip]

Archive with 1 entries (1 files):
- plants-1227051-supplementary.pdf
